# Supplementary material for: Modified Hemocyanins from Rapana thomasiana and Helix aspersa Exhibit Strong Antitumor Activity in the B16F10 Mouse Melanoma Model
Source: Mar Drugs. 2024 Oct 7;22(10):462. doi: 10.3390/md22100462 (PMC11509262; doi:10.3390/md22100462)
Supplement: Supplementary file 1 [file marinedrugs-22-00462-s001.zip]

Archive with 1 entries (1 files):
- marinedrugs-3222182-supplementary.pdf
